# Supplementary material for: Investigation of angiotensin-1 converting enzyme 2 gene (G8790A) polymorphism in patients of type 2 diabetes mellitus with diabetic nephropathy in Pakistani population
Source: PLoS One. 2022 Feb 17;17(2):e0264038. doi: 10.1371/journal.pone.0264038 (PMC8853542; doi:10.1371/journal.pone.0264038)
Supplement: S1 Table — (XLSX) [file pone.0264038.s001.xlsx]

## Sheet: Sheet1
				Patients Data
Sr. No	Sex	Age	Duration of DM	Smoking History	Height	Weight	BMI	BP	Paulse Rate	Random Blood Sugar	Urinary Albumin	Urinary Creatinine	ACR	Genotype
		Years	Years	Years	cm	Kg	Kg/m2	mmHg	per minute	mg/dl	mg/l	mg/dl	µg/mg	GG	GA	AA
1	M	55	17	No	156	50	21	110/80	84	295	58.9	122	48.3	G
2	F	50	12	No	152	50	22	120/80	90	282	74.3	61.15	121.5		AG
3	M	45	12	No	166	72	26	140/80	80	210	400	68.52	583.8			A
4	M	63	16	25 years	167	73	26.1	120/80	82	369	282.1	64.6	436.7		G
5	F	51	11	No	150	62	28	140/80	76	218	28.1	110.03	25.5		AG
6	F	41	10	No	159	65	26	130/80	84	198	8.7	155.45	5.6		AG
7	M	57	12	No	169	69	24.1	110/70	76	166	7.7	151.24	5.1			A
8	M	50	16	No	172	85	28.7	120/80	84	283	9.7	120.94	80.2			A
9	F	55	13	No	152	73	31.6	150/100	76	288	299.3	62.46	479.2			AA
10	F	48	16	No	151	69	30.3	110/80	88	261	133.7	78.88	169.5		AG
11	M	55	12	No	157	67	27.2	130/80	76	212	40.4	85.96	47			A
12	M	55	10	No	170	65	24.2	110/70	80	330	400	180.45	221.7	G
13	F	50	12	No	140	81	41.3	130/80	80	214	400	206.96	190.5		AG
14	F	59	16	No	155	81	33.7	130/90	68	231	8.9	14.79	60.2		AG
15	F	56	17	No	155	77	32	160/80	80	222	13.5	20.13	67.1		AG
16	M	56	10	No	168	76	26.7	100/60	80	294	11.5	189.36	6.1			A
17	M	70	12	No	161	57	14.2	120/80	88	258	153.4	34.07	450.2			A
18	F	60	12	No	155	80	33.3	130/90	75	100	13.2	186.57	7.1			AA
19	F	53	23	No	160	70	27.3	140/90	72	176	400	82.54	484.6			AA
20	M	56	15	No	170	80	27.6	150/110	78	275	5	107.9	4.6			A
21	M	60	12	No	176	89	28.8	120/90	92	139	133.5	80.88	165.1			A
22	M	52	17	No	166	74	26.9	140/80	68	219	191	158.99	120.1			A
23	M	59	12	No	174	69	22.9	140/80	68	173	78.8	118.85	66.3	G
24	F	47	22	No	150	73	32.4	130/80	76	188	36.4	61.75	58.9		AG
25	M	45	17	No	183	87	26.04	120/80	76	90	400	224.07	178.5	G
26	F	54	15	No	158	89	35.7	130/80	68	287	5	23.17	21.6	GG
27	M	60	14	No	171	60	20.5	130/80	64	245	5	27.5	18.2			A
28	F	45	12	No	156	76	31.2	100/60	84	86	68.5	97.32	70.4		AG
29	F	67	12	No	146	57	26.8	120/80	90	360	398	186.45	213.5		AG
30	F	60	10	No	154	83	35	140/80	76	99	15.2	25	60.8		AG
31	M	58	15	Occasional	159	72.4	28.7	110/70	76	286	5	105.41	4.7			A
32	M	68	12	30	163	64	24	120/80	64	203	18.1	72.71	24.9			A
33	M	50	11	No	169	76.8	26.9	120/80	80	267	161.8	155.67	``			A
34	M	60	10	No	171	75.6	25.8	110/80	84	121	5	33.23	15	G
35	F	49	10	No	159	99	39.2	140/80	84	338	30.3	132.04	18.09		AG
36	M	58	14	No	175	80	26.1	100/70	68	174	5	70.53	7.1			A
37	F	60	13	No	153	77	32.9	140/80	76	391	7.2	22.72	31.7			AA
38	M	70	10	40	163	58	21.9	140/80	76	264	400	121.5	329.2	G
39	F	48	12	No	165	74	27	120/80	80	312	5	15.03	33.3	GG
40	M	60	26	40	157	48.7	19.7	110/80	76	173	400	89.68	446	G
41	F	49	13	No	151	56.7	24.8	110/80	68	180	114.5	141.72	80.8		AG
42	F	58	10	No	153	46	20	110/70	76	235	15.1	151.9	9.9		AG
43	F	65	17	No	140	78	39.7	130/80	76	104	5	30.94	16.2		AG
44	F	61	11	No	153	59.8	25.5	120/70	80	201	53.4	95.7	56.7		AG
45	M	58	21	No	173	72	24	110/80	84	158	41.2	185.74	22.22	G
46	M	61	16	No	173	80	27	130/80	80	163	400	73.12	546.2			A
47	F	53	22	No	153	54.5	23.2	150/90	76	176	76.3	63.33	120.5	GG
48	M	45	18	No	169	87	31	120/80	88	499	400	50.35	794.6	G
49	M	60	16	No	164	75	28	110/70	76	328	20.2	126.29	16			A
50	F	55	13	No	149	92.5	42	120/80	76	265	11.5	185.62	6.2		AG
]51	F	48	10	No	159	72	29	110/80	80	215	9.3	101.31	9.2			AA
52	M	55	12	No	168	67	24	130/80	76	274	18	232.12	7.8			A
53	F	46	12	No	163	89.5	34	130/80	76	266	166.4	150.9	110.3		AG
54	F	50	20	No	152	62.5	27	130/80	80	493	113.3	21.56	530.4		AG
55	F	66	12	No	154	83	35	130/80	72	156	183.9	25	735.6		AG
56	M	73	22	No	154	80	34	120/80	80	141	5	16.22	31	G
57	F	70	15	No	160	68	27	120/70	72	182	12.5	136.9	9.1		AG
58	M	52	25	No	163	75	28	110/70	76	300	5.4	46.43	11.6			A
59	M	55	25	No	170	70	24.2	110/70	80	333	74.7	121.89	61.3	G
60	M	60	10	10 years	165	57	21	110/70	84	331	14.1	108.62	13	G
61	F	45	11	No	158	90	36	130/80	76	377	53	163.88	32.4		AG
62	M	57	15	No	162	63.3	24.1	140/90	84	261	400	164.34	243.4			A
63	M	64	11	No	168	88	34	116/80	76	343	152	25	608	G
64	F	55	24	No	151	53	23.2	120/70	68	243	5	19.09	26.2		AG
65	F	50	17	No	168	67.6	24	130/90	80	472	370	59.49	622.4		AG
66	F	62	22	No	156	74	30.5	110/70	88	306	190	171.41	110.8		AG
67	F	50	12	No	146	67	31.5	120/80	80	329	350	92.8	377.2		AG
68	M	48	12	No	167	76	27.3	100/80	84	223	180	214.99	283.7			A
69	F	42	10	No	144	72	35	140/80	72	170	160	13.17	513.3		AG
70	F	51	20	No	149	56	25.2	120/80	76	137	158	32.7	483.2	GG
71	M	58	10	No	172	85	29	160/90	80	131	125	25	500	G
72	F	65	15	No	152	69	30	130/90	80	131	380	166.49	228.3		AG
73	F	50	12	No	156	71	29.2	130/80	76	177	325	200.44	162.2		AG
74	M	56	28	No	164	77	29	130/80	84	92	152	153.04	99.3			A
75	M	66	10	No	165	94	35	140/80	88	322	160	38.06	414.5			A
76	F	43	15	No	156	56.5	23.2	100/60	80	318	359	56.69	633.3		AG
77	M	60	12	6	165	66.5	24.4	130/80	76	179	120	148.22	81			A
78	F	63	18	No	154	71	30	120/80	72	226	250	82.28	303.8		AG
79	M	45	15	No	175	72	24	120/80	76	167	5	12.01	41.6			A
80	F	45	12	No	153	65	28	140/100	84	460	375	52.91	707.9		AG
81	M	58	10	No	161	78	30	110/70	76	152	170	28	607.1	G
82	F	45	16	No	147	71	33	90/60	80	98	14	27	51.8		AG
83	M	44	15	10	162	87	33.2	130/80	80	263	201	228	88.2	G
84	M	58	10	No	165	66	24.2	120/80	84	323	167	40.6	411.6			A
85	M	59	10	No	173	81	27	140/90	84	238	172.3	158.43	108.8			A
86	M	71	11	No	156	59	24.2	120/80	84	222	268	92.38	290.1			A
87	F	45	15	No	156	79	33	130/80	80	249	119	18.89	630			AA
88	F	50	19	No	161	72	33	110/70	84	245	195	151.9	128.4			AA
89	F	48	14	No	150	60	33	110/70	80	296	60	109.51	54.8			AA
90	M	47	26	No	162	68	26	120/80	80	202	53.4	97.57	54.7			A
91	M	60	14	No	172	83	28.1	90/60	68	240	5	24.71	20.2	G
92	M	64	13	No	114	79	61.2	140/90	72	138	140.5	82.7	169.9			A
93	F	57	18	No	150	59	26.2	140/80	88	146	7.8	25.6	31			AA
94	F	58	11	No	149	66	30	120/80	76	78	80.5	103.4	77.9		AG
95	M	75	15	No	170	62	21.4	100/60	80	120	12.3	166.3	7.4			A
96	F	45	10	No	141	97	49	140/100	92	200	122	157.9	77.3		AG
97	F	51	12	No	152	56	24.2	120/80	80	204	511	99.25	51.4		AG
98	F	50	12	No	162	87	33.2	120/80	64	261	122.4	75.12	162.5			AA
99	M	60	35	No	166	72	26.1	110/70	92	330	400	182.95	219.2			A
100	M	61	14	45	157	60	24.3	140/80	92	382	251.2	71.87	349.5	G

## Sheet: Sheet2
				Controls Data
Sr. No	Sex	Age	Duration of DM	Smoking History	Height	Weight	BMI	BP	Paulse Rate	Random Blood Sugar	Urinary Albumin	Urinary Creatinine	ACR	Genotype
		Years	Years		cm	Kg	Kg/m2	mmHg	per minute	mg/dl	mg/l	mg/dl	µg/mg	GG	GA	AA
111	F	47	Nill	Nill	137	68	36.3	120/80	66	85	5	100.8	5			AA
112	F	50	Nill	Nill	152	60	26	120/80	70	100	5	102.3	4.9		AG
103	F	53	Nill	Nill	153	76	32.47	120/80	65	110	1.07	86.25	12.4			AA
114	M	45	Nill	Nill	176	75	24.2	120/80	78	110	6.6	43	15.3			A
115	M	57	Nill	Nill	176	80	26	120/80	72	108	9.3	41	22.7	G
116	F	48	Nill	Nill	156	68	28	120/80	75	102	8.2	70.28	11.7	GG
117	M	45	Nill	Nill	167	60	22	120/80	75	107	5	40.07	12.5	G
106	F	58	Nill	Nill	169	71	25	120/80	92	98	9.2	170	5.4		AG
119	M	52	Nill	Nill	162	70	27	120/80	65	135	5	122.6	4.1			A
120	M	42	Nill	Nill	164	65	25	120/80	80	115	8.5	25	34			A
121	M	53	Nill	Nill	170	65	22.4	120/80	80	110	5	128.3	3.9	G
122	M	42	Nill	Nill	170	70	24.2	120/80	85	120	12.2	70	17.4	G
123	M	50	Nill	Nill	167	65	23.3	120/80	86	125	13.3	96.25	11.7	G
124	M	52	Nill	Nill	182	70	21.1	120/80	90	125	13.5	77.45	17.4	G
125	M	48	Nill	Nill	185	80	23.3	120/80	88	130	6.3	96.52	6.5			A
126	M	56	Nill	Nill	160	75	29.2	120/80	82	135	5	52	9.6			A
127	F	40	Nill	Nill	152	59	25.54	120/80	78	130	25	244.14	10.2		AG
128	M	45	Nill	Nill	152	80	34.6	120/80	76	135	34.5	198.32	17.4	G
129	M	46	Nill	Nill	173	69	23	120/80	80	129	5	63	7.9	G
130	M	40	Nill	Nill	163	60	22.6	120/80	90	139	9.7	177.66	5.5	G
131	M	41	Nill	Nill	160	61	23.8	120/80	73	135	8.2	86	9.5	G
132	M	42	Nill	Nill	158	66	26.5	120/80	83	129	7.7	116.38	7	G
133	M	48	Nill	Nill	157	78.6	32	120/80	76	119	13.1	25	52.4	G
134	F	41	Nill	Nill	160	68	26.5	120/80	71	129	10.3	80.62	12.8	GG
135	F	40	Nill	Nill	151	68	29.8	120/80	82	118	5	62.5	8	GG
136	M	40	Nill	Nill	173	60	20	120/80	72	120	5	120.28	4.2			A
137	M	50	Nill	Nill	158	70	28.1	120/80	70	100	5	70.78	7.1	G
138	F	42	Nill	Nill	155	72	32	120/80	70	132	5	78.89	6.3	GG
139	M	46	Nill	Nill	164	60	22.3	120/80	78	120	6.1	60.43	10.1			A
140	F	55	Nill	Nill	151	61	26.7	120/80	88	110	5	131.15	3.8	GG
141	M	59	Nill	Nill	160	86	33.5	120/80	81	103	5	66.28	7.5	G
142	M	48	Nill	Nill	160	75	29.2	120/80	86	110	5	125	4	G
143	M	54	Nill	Nill	161	80	31	120/80	88	113	5	97.57	5.2	G
144	M	46	Nill	Nill	159	79	31.3	120/80	90	109	5	46.6	10.7	G
145	M	48	Nill	Nill	153	63	27	120/80	79	104	6.8	61.9	11			A
146	F	45	Nill	Nill	150	57	25.3	120/80	76	105	6.5	52.9	12.3			AA
147	M	49	Nill	Nill	161	83	32	120/80	82	99	9.8	93.52	10.5	G
148	M	56	Nill	Nill	160	76	29.6	120/80	89	116	11.3	46.75	24.2	G
149	F	42	Nill	Nill	167	65	23.3	120/80	83	92	8.5	45.88	18.5		AG
150	F	50	Nill	Nill	158	65	26.1	120/80	73	174	6.1	71.6	8.5			AA
151	M	55	Nill	Nill	151	72	32	120/80	74	107	6.6	83.5	7.9	G
152	F	45	Nill	Nill	158	58	23.2	120/80	85	102	5	42.56	11.7	GG
153	M	51	Nill	Nill	158	78	31.2	120/80	85	100	5	60.01	8.3	G
154	M	55	Nill	Nill	161	81	31.2	120/80	78	113	5	49.38	10			A
155	F	54	Nill	Nill	150	59	26.2	120/80	85	128	5	52.15	9.6		AG
156	F	50	Nill	Nill	142	48	24	120/80	70	95	5	50.91	9.8	GG
157	M	58	Nill	Nill	160	68	26.5	120/80	78	125	5	56.31	8.9			A
158	F	46	Nill	Nill	156	65	26.1	120/80	69	108	5	63.36	7.9		AG
159	F	40	Nill	Nill	145	57	27.1	120/80	77	140	5	144.8	3.5		AG
160	F	46	Nill	Nill	165	59	22	120/80	75	90	33.8	190.98	17.7		AG
161	M	48	Nill	Nill	160	75	29.2	120/80	80	115	5	45.3	11.1			A
162	F	59	Nill	Nill	151	62	27.1	120/80	80	98	5	69.3	7.2	GG
163	M	60	Nill	Nill	163	82	31	120/80	90	138	5	165.4	3	G
164	F	48	Nill	Nill	147	58	27	120/80	87	128	5	60.5	3.1		AG
165	M	51	Nill	Nill	155	70	29.1	120/80	79	130	5	180.12	2.8			A
166	F	41	Nill	Nill	146	66	31	120/80	85	120	5	49.2	10.2	GG
167	F	45	Nill	Nill	156	55	23	120/80	80	130	400	25	1600	GG
168	F	47	Nill	Nill	152	72	31.1	120/80	91	100	5	44.7	11.2	GG
169	F	50	Nill	Nill	147	62	29	120/80	68	109	5	157.9	3.2		AG
170	F	49	Nill	Nill	169	69	24.2	120/80	80	100	5	65.87	7.6	GG
171	F	58	Nill	Nill	148	52	24	120/80	86	120	5	126	4		AG
172	F	52	Nill	Nill	152	75	32.4	120/80	82	100	5	119.28	4.2		AG
173	F	53	Nill	Nill	148	55	25.1	120/80	86	135	5	133.9	3.7		AG
174	F	60	Nill	Nill	145	70	33.3	120/80	78	104	8.8	55.28	15.9		AG
175	F	47	Nill	Nill	150	66	29.3	120/80	79	108	17.4	32.62	53.3		AG
176	F	53	Nill	Nill	148	53	24.2	120/80	80	100	5	17.87	28		AG
177	F	51	Nill	Nill	151	65	29	120/80	90	98	5	101.33	4.9	GG
178	F	41	Nill	Nill	146	56	26.2	120/80	75	100	5	121.5	4.1	GG
179	F	48	Nill	Nill	160	85	33.2	120/80	83	132	6.4	87.87	7.3	GG
180	F	49	Nill	Nill	149	65	29.2	120/80	90	100	5	64.52	7.7	GG
181	F	60	Nill	Nill	150	65	28.8	120/80	82	139	5	66	7.6		AG
182	M	50	Nill	Nill	158	75	30.1	120/80	71	139	16.5	63.96	25.8			A
183	M	40	Nill	Nill	153	73	31.1	120/80	73	110	9.9	173.01	5.7	G
184	M	75	Nill	Nill	162	80	30.5	120/80	79	118	5	66.92	7.5	G
185	M	60	Nill	Nill	160	69	26.9	120/80	80	104	5	73.65	6.8	G
186	M	50	Nill	Nill	162	80	30.5	120/80	81	114	5	115	4.3	G
187	M	56	Nill	Nill	165	67	24.6	120/80	74	111	22.5	104.51	21.5			A
188	M	56	Nill	Nill	162	81	30.9	120/80	84	103	5	118.31	4.2	G
189	M	51	Nill	Nill	160	69	26.9	120/80	78	98	5	76.32	6.6	G
190	M	45	Nill	Nill	159	70	27.7	120/80	79	100	5	43.71	11.4			A
191	M	52	Nill	Nill	156	72	30	120/80	76	97	5	49.23	10.1	G
192	M	42	Nill	Nill	158	68	27.3	120/80	78	115	5	99.65	5	G
193	M	53	Nill	Nill	161	80	30.8	120/80	76	135	5	90.81	5.5	G
194	F	45	Nill	Nill	156	70	28.8	120/80	75	109	5	88.32	5.7		AG
195	M	57	Nill	Nill	164	87	32.4	120/80	78	132	7.5	160	4.7	G
196	M	60	Nill	Nill	160	78	30	120/80	81	109	8.6	147.33	5.8	G
197	F	48	Nill	Nill	150	70	31.1	120/80	85	115	8.8	80	11		AG
198	M	60	Nill	Nill	161	73	28.1	120/80	81	100	5	130.32	3.8	G
199	F	52	Nill	Nill	156	78	32	120/80	70	112	5	128.7	3.9		AG
200	M	59	Nill	Nill	162	90	34	120/80	85	135	5	123.6	4	G
201	F	54	Nill	Nill	160	75	29.2	120/80	72	123	5	139	3.6		AG
202	F	62	Nill	Nill	158	72	30.1	120/80	70	105	12.4	54.76	22.6			AA
203	F	53	Nill	Nill	160	65	25.3	120/80	72	124	5	120	4.2		AG
204	F	60	Nill	Nill	150	65	28.8	120/80	79	111	5	136.5	3.7		AG
205	F	49	Nill	Nill	165	80	29.4	120/80	76	116	8.5	110.78	16.7		AG
206	F	52	Nill	Nill	158	81	27.5	120/80	76	102	5	101.32	4.9	GG
207	F	50	Nill	Nill	155	75	31.25	120/80	81	127	5	67	7.5		AG
208	F	50	Nill	Nill	152	70	30.3	120/80	75	110	8.1	48	16.9	GG
209	F	55	Nill	Nill	159	78	31	120/80	80	130	7.7	118	6.5		AG
210	F	45	Nill	Nill	161	75	28.9	120/80	86	102	5	86.36	5.8	GG
